# Supplementary material for: The effectiveness of a hybrid mindfulness-based intervention in reducing stress among informal caregivers of people with dementia: a randomized controlled trial
Source: Gerontologist. 2025 Nov 23;65(12):gnaf281. doi: 10.1093/geront/gnaf281 (PMC12714390; doi:10.1093/geront/gnaf281)
Supplement: gnaf281_Supplementary_Data [file gnaf281_supplementary_data.zip]

Archive with 1 entries (1 files):
- Kor et al. Suppl.pdf
